# Supplementary material for: ZFHX3 Knockdown Enhances Metabolic Distress in Atrial Myocytes Through Mitochondrial and Calcium Dysregulation: Mitigation by Trimetazidine
Source: Int J Mol Sci. 2025 Sep 3;26(17):8576. doi: 10.3390/ijms26178576 (PMC12429405; doi:10.3390/ijms26178576)
Supplement: Supplementary file 1 [file ijms-26-08576-s001.zip]

Archive with 1 entries (1 files):
- ijms-3810371-supplementary.pdf
